# Supplementary material for: Variation in CFTR-dependent ‘β-sweating’ among healthy adults
Source: PLoS One. 2022 Mar 21;17(3):e0265432. doi: 10.1371/journal.pone.0265432 (PMC8936459; doi:10.1371/journal.pone.0265432)
Supplement: S1 File — (XLSX) [file pone.0265432.s001.xlsx]

## Sheet: WT Analysis 
		7/17	test 1					8/28	test 2					9/25	Test 3				Av	Av	Av	U/T
Gland ID	M	C	Mr	Cr	C/M		M	C	Mr	Cr	C/M		M	C	Mr	Cr	C/M		Mr	Cr	C/M	Cav /Mav	Mr SD	Cr SD		C/M (% WT)
G1	38.9232	39.5462	3.89232	1.31821	0.338669								44.9615	17.935	4.49615	0.597835	0.132966		4.19423	0.958021	0.235817	0.228414	0.426969	0.50938	0.145454	0.984417	0.23955
G2	10.1822	9.46958	1.01822	0.315653	0.310004		18.5633	11.7044	1.85633	0.390145	0.210171		14.2234	8.80472	1.42234	0.293491	0.206343		1.4323	0.333096	0.242173	0.232561	0.419142	0.0506333	0.0587751	1.01095
G3	39.5974	24.9195	3.95974	0.830651	0.209774		42.5262	30.7339	4.25262	1.02446	0.240902		37.4932	33.6473	3.74932	1.12158	0.299141		3.98722	0.99223	0.249939	0.248852	0.252771	0.148117	0.0453637	1.04337
G4	25.341	14.7794	2.5341	0.492645	0.194406		24.2917	14.1816	2.42917	0.47272	0.194602		5.10264	5.09985	0.510264	0.169995	0.333151		1.82451	0.378453	0.24072	0.207427	1.13938	0.180805	0.0800481	1.00488
G5	32.2065	14.7646	3.22065	0.492152	0.152812		37.1897	25.5324	3.71897	0.851078	0.228848		32.0797	22.1578	3.20797	0.738593	0.230237		3.38253	0.693941	0.203965	0.205154	0.291436	0.183582	0.0443058	0.851451
G6	31.6545	18.408	3.16545	0.613601	0.193843		34.0573	19.7027	3.40573	0.656757	0.192839		36.2746	19.9998	3.62746	0.66666	0.183782		3.39955	0.645673	0.190155	0.189929	0.231066	0.0282126	0.00554194	0.793798
G7	32.8158	24.9195	3.28158	0.830651	0.253126		34.0573	21.3726	3.40573	0.71242	0.209183		34.4164	21.7188	3.44164	0.723959	0.210353		3.37632	0.755677	0.22422	0.223817	0.0839888	0.0651856	0.0250395	0.936005
G8	22.0996	17.6567	2.20996	0.588557	0.26632		38.5109	29.0973	3.85109	0.969909	0.251853		30.4211	26.9936	3.04211	0.899788	0.295778		3.03438	0.819418	0.271317	0.270044	0.820593	0.202982	0.0223846	1.13261
G9	11.6144		1.16144				20.622	11.1297	2.0622	0.37099	0.1799		11.6781	11.4935	1.16781	0.383116	0.328064		1.46382	0.377053	0.253982	0.257582	0.518223	0.00857442	0.104767	1.06024
G10	18.4034		1.84034				24.8432	16.6219	2.48432	0.554062	0.223024		21.068	18.3361	2.1068	0.611203	0.29011		2.14382	0.582633	0.256567	0.271773	0.323581	0.0404045	0.0474367	1.07104
G11	19.1434	18.825	1.91434	0.6275	0.327789		30.0562	19.7027	3.00562	0.656757	0.21851		28.8046	22.5958	2.88046	0.753194	0.261484		2.60014	0.67915	0.269261	0.261198	0.597209	0.065771	0.0550534	1.12403
G12	23.917	11.6473	2.3917	0.388245	0.16233		24.2917	14.4769	2.42917	0.482562	0.198653		25.2333	3.84751	2.52333	0.12825	0.0508257		2.44807	0.333019	0.13727	0.136033	0.0678216	0.183498	0.0770343	0.573031
G13	32.8006	22.1876	3.28006	0.739586	0.225479		32.3119	21.8384	3.23119	0.727946	0.225287		32.0797	23.5722	3.20797	0.785741	0.244934		3.23974	0.751091	0.2319	0.231837	0.0367953	0.030567	0.0112879	0.968064
G14	45.0599	35.8123	4.50599	1.19374	0.264924		54.7838	38.4632	5.47838	1.28211	0.23403		51.8211	38.0472	5.18211	1.26824	0.244734		5.0555	1.24803	0.247896	0.246866	0.498411	0.047522	0.0156878	1.03484
G15	39.5974	32.8472	3.95974	1.09491	0.27651		49.9889	35.9876	4.99889	1.19959	0.23997		43.5698	28.562	4.35698	0.952067	0.218515		4.43853	1.08219	0.244998	0.243816	0.524355	0.124249	0.0293222	1.02274
G16	42.9922	29.5186	4.29922	0.983953	0.228868		54.0728	28.0868	5.40728	0.936228	0.173142		49.4334	1.59112	4.94334	0.0530374	0.0107291		4.88328	0.657739	0.13758	0.134692	0.556467	0.524231	0.113334	0.574324
G17	34.5957	28.4656	3.45957	0.948854	0.274269		50.718	29.0973	5.0718	0.969909	0.191236		58.674		5.8674				4.79959	0.959382	0.232752	0.199888	1.22678	0.0148877	0.0587136	0.971622
G18	9.62974	18.825	0.962974	0.6275	0.651627		24.8288	15.1798	2.48288	0.505992	0.203792		11.4368		1.14368				1.52985	0.566746	0.427709	0.370459	0.830285	0.0859189	0.316667	1.78547
G19	39.5974	30.0394	3.95974	1.00131	0.252874		44.7002	37.8684	4.47002	1.26228	0.282389		44.9615	32.4929	4.49615	1.0831	0.240894		4.30863	1.11556	0.258719	0.258914	0.302436	0.133479	0.0213558	1.08002
G20	55.7956	36.3809	5.57956	1.2127	0.217346		64.4329	36.5589	6.44329	1.21863	0.189132		60.896	37.395	6.0896	1.2465	0.204694		6.03748	1.22594	0.203724	0.203055	0.434217	0.0180495	0.0141322	0.850443
G21	33.4027	12.832	3.34027	0.427734	0.128054		34.0573	20.543	3.40573	0.684768	0.201063		27.7062	20.0017	2.77062	0.666723	0.240641		3.17221	0.593075	0.189919	0.18696	0.349322	0.143473	0.0571147	0.792815
G22	12.4167	8.99213	1.24167	0.299738	0.241398		14.417	11.7044	1.4417	0.390145	0.270615		8.99723	6.77476	0.899723	0.225825	0.250994		1.19436	0.305236	0.254336	0.255564	0.274067	0.0822976	0.0148924	1.06172
G23	21.209	12.2102	2.1209	0.407008	0.191904		25.7694	16.9641	2.57694	0.565471	0.219435		20.6562	17.5551	2.06562	0.585169	0.283289		2.25449	0.519216	0.231543	0.230303	0.28062	0.0976731	0.0468806	0.966572
G24	44.3655	34.0204	4.43655	1.13401	0.255607		49.9889	30.1864	4.99889	1.00621	0.201288		47.1181	28.562	4.71181	0.952067	0.20206		4.71575	1.03076	0.219651	0.218579	0.281192	0.093424	0.0311408	0.916932
G25	8.87797	16.5239	0.887797	0.550796	0.620407		25.2915	18.4981	2.52915	0.616604	0.243799		13.2243	16.0485	1.32243	0.534951	0.40452		1.57979	0.56745	0.422909	0.359193	0.850403	0.0432994	0.188976	1.76543
G26	47.9642	30.0394	4.79642	1.00131	0.208763		45.4629	26.0304	4.54629	0.867679	0.190854		47.9072	22.5978	4.79072	0.753259	0.157233		4.71114	0.874084	0.185617	0.185535	0.142795	0.124151	0.0261612	0.774854
G27	38.3214	29.5186	3.83214	0.983953	0.256763		18.9872	0.494189	1.89872	0.016473	0.00867582		28.8046	16.0485	2.88046	0.534951	0.185717		2.87044	0.511792	0.150386	0.178298	0.966747	0.484155	0.127762	0.627783
G28	46.4984	35.1984	4.64984	1.17328	0.252327		44.0161	23.6343	4.40161	0.787811	0.178982		47.1181	34.268	4.71181	1.14227	0.242426		4.58775	1.03445	0.224579	0.225481	0.164153	0.21416	0.0397966	0.937501
G29	27.8401	0.337434	2.78401	0.0112478	0.00404015		19.7952	11.9661	1.97952	0.398869	0.201498		21.4939	6.5792	2.14939	0.219307	0.102032		2.3043	0.209808	0.102524	0.0910504	0.424031	0.193985	0.0987301	0.427984
G30	54.2609	54.8676	5.42609	1.82892	0.33706		69.1855	41.1321	6.91855	1.37107	0.198173		68.1039	46.3503	6.81039	1.54501	0.22686		6.38501	1.58167	0.254031	0.247716	0.832206	0.231116	0.0733219	1.06045
G31	24.8989	20.0434	2.48989	0.668114	0.268331		22.4278	3.1469	2.24278	0.104897	0.0467708		28.8046	19.106	2.88046	0.636867	0.221099		2.53771	0.469959	0.178734	0.18519	0.321517	0.316539	0.116698	0.746122
G32	18.2878	23.5192	1.82878	0.783974	0.428686		26.3298	24.081	2.63298	0.802699	0.304864			16.0485		0.534951			2.23088	0.707208	0.366775	0.317009	0.56865	0.149472	0.0875556	1.5311
G33	15.3613	10.2606	1.53613	0.34202	0.22265		25.3873	12.6045	2.53873	0.420152	0.165497		20.2062	7.83881	2.02062	0.261294	0.129314		2.03183	0.341155	0.172487	0.167905	0.501393	0.0794325	0.0470593	0.720044
G34	24.8989	25.408	2.48989	0.846934	0.340149		56.1144	27.0158	5.61144	0.900527	0.16048		25.2333	17.1814	2.52333	0.572714	0.226967		3.54156	0.773391	0.242532	0.218376	1.79265	0.175845	0.0908403	1.01245								Bin	Frequency
G35	17.5509	17.9837	1.75509	0.599456	0.341553		43.2863	22.7	4.32863	0.756667	0.174805		29.8408	17.935	2.98408	0.597835	0.200341		3.0226	0.651319	0.2389	0.215483	1.2872	0.0912373	0.0898124	0.997284								0.05	0
G36	7.94202	12.5432	0.794202	0.418105	0.526447		25.7757	15.5421	2.57757	0.518068	0.200991		20.2062	11.7667	2.02062	0.392222	0.19411		1.79746	0.442799	0.307183	0.246346	0.912386	0.0664578	0.18992	1.28233								0.1	0
G37	17.167	12.5432	1.7167	0.418105	0.243551		24.8309	10.8713	2.48309	0.362376	0.145938		21.068	9.55331	2.1068	0.318444	0.15115		2.1022	0.366308	0.180213	0.17425	0.383213	0.0499472	0.0549144	0.752297								0.15	4
G38	18.2878	8.28752	1.82878	0.276251	0.151057		18.9872	7.01476	1.89872	0.233825	0.123149		19.4005	7.83881	1.94005	0.261294	0.134684		1.88919	0.257123	0.136297	0.136103	0.0562441	0.0215178	0.0140237	0.568968								0.2	10
G39	20.7887	11.6473	2.07887	0.388245	0.186757		19.7952	11.7044	1.97952	0.390145	0.197091		16.286	12.9722	1.6286	0.432408	0.265509		1.89566	0.403599	0.216453	0.212907	0.23656	0.024967	0.0427973	0.903579								0.25	22
G40	31.1015	13.8015	3.11015	0.460048	0.147919		28.9101	16.6047	2.89101	0.553491	0.191453		29.8408	13.9857	2.98408	0.466189	0.156225		2.99508	0.493243	0.165199	0.164684	0.109983	0.0522668	0.0231128	0.689621								0.3	9
G41	33.9602	28.9556	3.39602	0.965185	0.284211		36.5839	25.5324	3.65839	0.851078	0.232637		33.2412	21.2943	3.32412	0.709809	0.213533		3.45951	0.842024	0.24346	0.243394	0.175947	0.127929	0.0365609	1.01632								0.35	2
G42	21.209	34.5837	2.1209	1.15279	0.543539		35.3223	33.5588	3.53223	1.11863	0.316691		13.5666	30.7626	1.35666	1.02542	0.75584		2.3366	1.09895	0.53869	0.470319	1.10371	0.065927	0.219615	2.24876								0.4	2
G43	13.049	6.37681	1.3049	0.21256	0.162893		14.1561	6.60235	1.41561	0.220078	0.155465		12.5835	5.80129	1.25835	0.193376	0.153674		1.32629	0.208672	0.157344	0.157335	0.0807795	0.0137691	0.00488839	0.656832								0.45	2
G44	42.9922	25.408	4.29922	0.846934	0.196997		42.5262	25.5996	4.25262	0.853321	0.200658		42.834	30.2421	4.2834	1.00807	0.235343		4.27841	0.902775	0.210999	0.211007	0.0237001	0.0912439	0.0211618	0.880815								0.5	0
G45	15.3613	9.22562	1.53613	0.307521	0.200192		18.1536	9.78331	1.81536	0.32611	0.179639		18.1965	10.3432	1.81965	0.344775	0.189473		1.72372	0.326135	0.189768	0.189205	0.162466	0.0186271	0.0102792	0.792184								0.55	1
G46	24.9048	16.5239	2.49048	0.550796	0.22116		19.3388	11.9661	1.93388	0.398869	0.206253		23.2801	15.302	2.32801	0.510065	0.219099		2.25079	0.486577	0.215504	0.21618	0.28622	0.0786396	0.00807776	0.89962								0.6	0
G47	48.7782	27.3771	4.87782	0.912569	0.187086		46.1795	31.8258	4.61795	1.06086	0.229725		42.834	37.395	4.2834	1.2465	0.291008		4.59306	1.07331	0.235939	0.233681	0.297989	0.167314	0.0522389	0.984927								More	0
G48	72.1284	63.4088	7.21284	2.11363	0.293037		78.2728	56.8422	7.82728	1.89474	0.242069		69.1582	62.777	6.91582	2.09257	0.302577		7.31864	2.03364	0.279227	0.277872	0.464849	0.120755	0.0325318	1.16563
G49	44.3655	45.0588	4.43655	1.50196	0.338542		59.0021	46.7135	5.90021	1.55712	0.263909		57.4257	47.0757	5.74257	1.56919	0.273256		5.35977	1.54276	0.291902	0.28784	0.803415	0.035843	0.0406609	1.21854
G50	64.484	49.4141	6.4484	1.64714	0.255433		77.2022	43.1537	7.72022	1.43846	0.186324		73.9873	51.6882	7.39873	1.72294	0.23287		7.18911	1.60284	0.224876	0.222954	0.661312	0.147322	0.0352415	0.938741
G51	15.7296	12.2102	1.57296	0.407008	0.258752		27.3226	15.8768	2.73226	0.529226	0.193696		10.313	15.302	1.0313	0.510065	0.494583		1.77884	0.4821	0.315677	0.271019	0.868966	0.0657336	0.158315	1.31779
G52	15.7279	22.1876	1.57279	0.739586	0.470237		26.7973	20.1415	2.67973	0.671384	0.250541		17.7867	17.935	1.77867	0.597835	0.336114		2.0104	0.669601	0.352297	0.333069	0.588728	0.0708923	0.110738	1.47066
Average	29.8096	23.2064	2.98096	0.773547	0.271329		35.7749	22.3014	3.57749	0.74338	0.203343		31.9971	21.3844	3.19971	0.712814	0.237944		3.25046	0.741502	0.23955	0.229868	0.496833	0.122797
SD	14.9766	12.9448	1.49766	0.431492	0.121543		16.0682	11.6587	1.60682	0.388623	0.0519842		17.0497	13.1266	1.70497	0.437554	0.111266		1.53541	0.393922	0.0771808	0.063615	0.373949	0.116746
SEM	2.07689	1.83067	0.207689	0.0610222	0.0171887		2.25	1.63254	0.225	0.0544181	0.00727925		2.38743	1.85638	0.238743	0.0618795	0.0158951		0.212923	0.0546271	0.0107031	0.00882182	0.0518574	0.0161898
LARGEST	72.1284	63.4088	7.21284	2.11363	0.651627		78.2728	56.8422	7.82728	1.89474	0.316691		73.9873	62.777	7.39873	2.09257	0.75584		7.31864	2.03364	0.53869	0.470319	1.79265	0.524231
smallest	7.94202	0.337434	0.794202	0.0112478	0.00404015		14.1561	0.494189	1.41561	0.016473	0.00867582		5.10264	1.59112	0.510264	0.0530374	0.0107291		1.19436	0.208672	0.102524	0.0910504	0.0237001	0.00857442
n	52	50	52	50	50		51	51	51	51	51		51	50	51	50	49		52	52	52	52	52	52
