# Supplementary material for: Variation in CFTR-dependent ‘β-sweating’ among healthy adults
Source: PLoS One. 2022 Mar 21;17(3):e0265432. doi: 10.1371/journal.pone.0265432 (PMC8936459; doi:10.1371/journal.pone.0265432)
Supplement: S2 File — (XLSX) [file pone.0265432.s002.xlsx]

## Sheet: Figure 3 data
Subj #	Test #		ID/#	Sex	G	Test Date	Op	SC mmol/L	Mac duct Vol (uL)	Arm Circ. (cm)	n glands MCh	n glands Cktl	n glands C/M (%)	Av. MCh Rate	Av. Cktl Rate	Cav./Mav. Ratio	C/M ratio gl by gl (Av.)					All tests Mav	Mav Std dev	Mav SEM	Cav	Cav Std dev	Cav SEM	Cav/ Mav average	Std Dev	SEM	Ave C/M GbG (av x3)	Std Dev	SEM
2	1		WT16	M	WT	2014-10-07	LA				48	44	91.6667	3.36564	0.585741	0.174036	0.268963					3.13242	0.213062	0.123011	0.613664	0.0331383	0.0191324	0.196936	0.0232846	0.0134434	0.279609	0.0664913	0.0383888
2	2		WT16			2014-10-14	LA				47	46	97.8723	3.08366	0.604966	0.196185	0.219083
2	3		WT16			2014-11-10	LA	67.3913	49		51	49	96.0784	2.94797	0.650283	0.220587	0.350781
3	1		WT17	M	WT	2014-10-30	LA			26	68	61	89.7059	2.89692	0.239984	0.0828413	0.0754423					2.53956	0.332834	0.192162	0.247821	0.0117142	0.00676317	0.0987513	0.013859	0.00800148	0.0898428	0.0136297	0.00786911
3	2		WT17			2014-11-20	LA				60	57	95	2.23841	0.242191	0.108198	0.102542
3	3		WT17			2014-12-04	LA	50.1827	56.6		62	60	96.7742	2.48337	0.261287	0.105215	0.0915442
4	1		WT18	F	WT	2014-11-04	LA			22.5	59	55	93.2203	1.2109	0.249128	0.205738	0.219969					1.40354	0.177225	0.102321	0.245804	0.00867584	0.005009	0.177415	0.0272914	0.0157567	0.177453	0.0368226	0.0212596
4	2		WT18			2014-11-13	LA				61	60	98.3607	1.55967	0.235958	0.151287	0.155732
4	3		WT18			2014-12-17	LA	54.5126	26.8		59	50	84.7458	1.44005	0.252327	0.175221	0.156658
5	1		WT19	F	WT	2014-11-21	LA				64	62	96.875	1.30647	0.39958	0.305847	0.311492					1.35463	0.260419	0.150353	0.456525	0.124251	0.0717365	0.334262	0.0303403	0.017517	0.348069	0.0327415	0.0189033
5	2		WT19			2014-12-15	LA				61	56	91.8033	1.12165	0.370952	0.330722	0.374639
5	3		WT19			2015-01-28	LA	22.9819	56.2		68	62	91.1765	1.63576	0.599043	0.366216	0.358077
7	1		WT20	F	WT	2015-03-12	LA				81	78	96.2963	1.95337	0.143719	0.073575	0.0714313					2.33809	0.514535	0.297067	0.186838	0.0713192	0.0411762	0.0833209	0.0386116	0.0222924	0.0765632	0.0348921	0.020145
7	2		WT20			2015-03-19	LA				83	80	96.3855	2.92255	0.147635	0.050516	0.0445212
7	3		WT20			2015-03-26	MF	24.3142	36		67	65	97.0149	2.13836	0.269159	0.125872	0.113737
8**	1		WT21	F	WT	2015-03-13	LA				86	85	98.8372	2.64038	0.616521	0.233497	0.229516					2.57451	0.0931608	0.0658746	0.599466	0.0241198	0.0170553	0.23283	0.00094356	0.000667198	0.226408	0.00439493	0.00253742
8**	2		WT21			2015-04-02	LA				85	90	105.882	2.50863	0.582411	0.232163	0.2233
9	1		WT22	M	WT	2015-03-24	LA	10.2142	48.8		76	80	105.263	5.33561	0.907264	0.170039	0.173344					5.60349	0.474995	0.274238	0.933637	0.0680144	0.0392681	0.167815	0.0232891	0.0134459	0.218934	0.04559	0.0263214
9	2		WT22			2015-04-24	MF				58	98	168.966	5.32293	1.01089	0.189912	0.218934
9	3		WT22			2015-06-24	LA				79	77	97.4684	6.15192	0.88276	0.143493	0.264524
10	1		WT23	F	WT	2015-03-24	LA	13.4339	32	24.1	80	79	98.75	1.87455	0.294059	0.156869	0.172632					2.10415	0.200672	0.115858	0.311607	0.0270441	0.0156139	0.148478	0.0110485	0.00637886	0.160318	0.0110063	0.00635451
10	2		WT23			2015-04-02	LA				85	78	91.7647	2.1919	0.29801	0.13596	0.151438
10	3		WT23			2015-04-15	MF				61	51	83.6066	2.24601	0.342751	0.152604	0.156883
11	1		WT24	F	WT	2015-03-25	LA	20.8724	38.6		41	43	104.878	4.57767	0.814787	0.177992	0.209933					4.56194	0.394795	0.227935	0.806351	0.159907	0.0923223	0.175601	0.020073	0.0115892	0.194416	0.0151302	0.0087354
11	2		WT24			2015-04-08	MF				39	40	102.564	4.94863	0.961874	0.194372	0.179706
11	3		WT24			2015-04-22	MF				44	44	100	4.15951	0.642394	0.15444	0.193608
12	1		WT25	F	WT	2015-03-25	MF				93	116	124.731	2.04295	0.595371	0.291426	0.360435					2.34927	0.365074	0.210776	0.540916	0.0955508	0.0551663	0.23314	0.0520655	0.03006	0.268844	0.0867184	0.0500669
12	2		WT25			2015-04-01	MF				100	101	101	2.25161	0.430587	0.191235	0.188
12	3		WT25			2015-04-09	LA	15.9874	9.48		106	116	109.434	2.75324	0.596791	0.21676	0.258098
13	1		WT26	F	WT	2015-03-25	MF			23	51	48	94.1176	2.57252	0.431857	0.167873	0.189408					2.65512	0.389106	0.22465	0.421506	0.0138979	0.00802396	0.160625	0.0193762	0.0111869	0.17581	0.0205531	0.0118664
13	2		WT26			2015-04-01	LA				57	55	96.4912	2.31394	0.40571	0.175333	0.185857
13	3		WT26			2015-04-08	MF	9.32598	47.2		60	57	95	3.07889	0.42695	0.13867	0.152166
14	1		WT27	F	WT	2015-03-30	MF			18	87	106	121.839	3.37187	0.559909	0.166053	0.170608					3.66145	0.327783	0.189246	0.552632	0.0215483	0.0124409	0.151604	0.0127793	0.0073781	0.151501	0.0178756	0.0103205
14	2		WT27			2015-04-06	MF				95	104	109.474	3.59517	0.528388	0.146971	0.148708
14	3		WT27			2015-04-17	LA	17.9858	87		80	106	132.5	4.01731	0.5696	0.141787	0.135186
15	1		WT28	F	WT	2015-03-30	MF			19.7	82	79	96.3415	2.37954	0.471691	0.198227	0.186668					1.96386	0.420547	0.242803	0.708399	0.519808	0.300111	0.362035	0.259309	0.149712	0.353961	0.241073	0.139184
15	2		WT28			2015-04-15	LA				86	78	90.6977	1.97341	1.30443	0.661002	0.630289
15	3		WT28			2015-04-22	MF	20.2063	34		65	72	110.769	1.53861	0.349073	0.226875	0.244928
16	1		WT29	F	WT	2015-03-30	LA			25.5	80	82	102.5	3.5883	0.494834	0.137902	0.132841					3.74556	0.184509	0.106526	0.494095	0.0833348	0.0481134	0.131656	0.0184191	0.0106343	0.133641	0.0175483	0.0101315
16	2		WT29			2015-04-07	LA				78	85	108.974	3.94867	0.577058	0.14614	0.151576
16	3		WT29			2015-04-16	MF	17.7638	53.8		93	92	98.9247	3.69971	0.410393	0.110926	0.116507
17	1		WT30	F	WT	2015-03-31	LA			21.5	75	87	116	2.18008	0.357437	0.163956	0.155949					1.92834	0.22077	0.127461	0.375419	0.0234209	0.0135221	0.196759	0.0289529	0.016716	0.190701	0.0310958	0.0179532
17	2		WT30			2015-04-08	LA				67	72	107.463	1.76768	0.366917	0.20757	0.200253
17	3		WT30			2015-04-15	MF	16.3205	39.2		80	80	100	1.83727	0.401904	0.218751	0.2159
18	1		WT31	F	WT	2015-03-31	LA				48	48	100	4.78597	1.56121	0.326206	0.351099					4.67357	1.02753	0.593243	1.3042	0.242863	0.140217	0.283978	0.0521572	0.030113	0.313435	0.0715466	0.0413075
18	2		WT31			2015-04-13	LA				50	49	98	5.64028	1.27287	0.225676	0.230924
18	3		WT31			2015-04-23	LA	15.7654	84		49	49	100	3.59446	1.07853	0.300052	0.358282
19	1		WT32	F	WT	2015-04-01	MF			22.6	53	53	100	2.16768	0.36023	0.166183	0.162363					2.33518	0.145887	0.0842279	0.426041	0.0718172	0.0414637	0.181964	0.0236359	0.0136462	0.174458	0.0176062	0.010165
19	2		WT32			2015-04-13	MF				56	55	98.2143	2.43446	0.415249	0.170572	0.166354
19	3		WT32			2015-04-29	LA	18.985	78.6		59	57	96.6102	2.4034	0.502643	0.209139	0.194657
20	1		WT33	M	WT	2015-04-01	LA				22	22	100	5.93414	1.22418	0.206294	0.178287					7.39815	1.59633	0.921642	1.01483	0.216302	0.124882	0.145646	0.0596473	0.0344374	0.236005	0.0502161	0.0289923
20	2		WT33			2015-04-09	MF				26	28	107.692	7.16021	1.02813	0.14359	0.269674
20	3		WT33			2015-04-23	MF	19.7622	19.7		23	22	95.6522	9.10009	0.79219	0.087053	0.260053
21	1		WT34	M	WT	2015-04-02	MF			31	41	42	102.439	4.26997	0.660651	0.15472	0.161678					3.68641	0.734381	0.423995	0.398414	0.249682	0.144154	0.102114	0.0492334	0.0284249	0.121741	0.0480011	0.0277134
21	2		WT34			2015-04-14	MF				38	42	110.526	3.92747	0.37105	0.0944757	0.135057
21	3		WT34			2015-04-23	LA	26.5346	64.2		40	42	105	2.8618	0.163541	0.0571463	0.0684877
22	1		WT35	M	WT	2015-04-03	MF			25	51	48	94.1176	5.08767	0.959892	0.18867	0.225472					4.16679	1.00007	0.577389	0.83993	0.111046	0.0641123	0.205821	0.0285004	0.0164547	0.266189	0.0572881	0.0330753
22	2		WT35			2015-04-14	LA				52	45	86.5385	4.30978	0.819168	0.190072	0.241397
22	3		WT35			2015-04-21	LA	50.9598	66		49	46	93.8776	3.10293	0.740731	0.23872	0.331697
23	1		WT36	M	WT	2015-04-07	LA				39	39	100	3.15923	0.690831	0.21867	0.280951					3.1315	0.846452	0.488699	0.804401	0.111182	0.0641912	0.268438	0.0763128	0.0440592	0.424434	0.272753	0.157474
23	2		WT36			2015-04-14	LA				49	47	95.9184	2.27152	0.809339	0.356298	0.73898
23	3		WT36			2015-04-21	MF	36.9709	38		29	28	96.5517	3.96374	0.913031	0.230346	0.253372
24	1		WT37	F	WT	2015-04-07	MF				75	74	98.6667	1.49127	0.0687857	0.0461255	0.0410382					1.68893	0.290422	0.167675	0.118579	0.0683993	0.0394904	0.067172	0.0266936	0.0154116	0.0731845	0.0416011	0.0240184
24	2		WT37			2015-04-14	MF				72	72	100	1.55315	0.0903827	0.0581931	0.0583446
24	3		WT37			2015-05-03	LA	10.575	52		65	63	96.9231	2.02237	0.19657	0.0971974	0.120171
25	1		WT38	F	WT	2015-04-09	LA			18.5	89	90	101.124	3.07153	0.446433	0.145346	0.143753					3.35084	0.243097	0.140352	0.53531	0.103799	0.0599282	0.159275	0.0243067	0.0140335	0.159795	0.0268919	0.015526
25	2		WT38			2015-04-20	MF				79	78	98.7342	3.46634	0.649389	0.187341	0.190842
25	3		WT38			2015-04-27	MF	10.8803	35.2		83	85	102.41	3.51466	0.510108	0.145137	0.144791
26	1		WT39	F	WT	2015-04-09	MF			19.2	93	99	106.452	2.34926	0.38097	0.162166	0.165165					2.74797	0.561796	0.324353	0.406121	0.0458033	0.0264446	0.14955	0.013463	0.00777286	0.152174	0.016057	0.0092705
26	2		WT39			2015-04-21	LA				81	87	107.407	2.50417	0.378403	0.151109	0.157134
26	3		WT39			2015-04-28	LA	21.6496	78		88	101	114.773	3.39048	0.458989	0.135376	0.134222
27	1		WT40	F	WT	2015-04-10	LA			18	61	62	101.639	1.56271	0.351227	0.224755	0.22335					1.70515	0.219688	0.126837	0.375033	0.0350814	0.0202543	0.222773	0.0387134	0.0223512	0.240248	0.0632481	0.0365163
27	2		WT40			2015-04-17	LA				77	77	100	1.95816	0.358552	0.183107	0.187165
27	3		WT40			2015-05-11	MF	19.975	35.6		75	75	100	1.59458	0.41532	0.260457	0.310229
28	1		WT41	F	WT	2015-04-10	MF				53	80	150.943	0.470182	0.232945	0.495435	0.991659					1.19106	0.688783	0.397669	0.268815	0.087061	0.0502647	0.286058	0.182257	0.105226	0.565985	0.371733	0.21462
28	2		WT41			2015-04-17	MF				80	89	111.25	1.26051	0.20542	0.162966	0.40096
28	3		WT41			2015-04-30	LA	10.3252	45		86	104	120.93	1.84249	0.368081	0.199774	0.305335
29	1		WT42	F	WT	2015-04-14	LA				58	58	100	4.94025	1.0474	0.212013	0.20774					4.37635	0.509636	0.294239	0.836258	0.186825	0.107863	0.190018	0.0247063	0.0142642	0.187784	0.0227514	0.0131355
29	2		WT42			2015-04-22	LA				81	81	100	4.24015	0.692359	0.163286	0.16301
29	3		WT42			2015-05-08	MF	50.525	49.6		66	66	100	3.94865	0.76902	0.194755	0.192603
30	1		WT43	F	WT	2015-04-20	LA			22	79	78	98.7342	3.47518	0.806782	0.232156	0.257999					3.27875	0.420162	0.24258	0.783872	0.0223602	0.0129097	0.241422	0.0276693	0.0159749	0.304868	0.0468305	0.0270376
30	2		WT43			2015-04-27	LA				76	74	97.3684	3.56472	0.782727	0.219576	0.304943
30	3		WT43			2015-05-04	MF	16.45	94		71	66	92.9577	2.79635	0.762106	0.272536	0.35166
31	1		WT44	F	WT	2015-06-05	LA			20.2	89	92	103.371	2.32874	0.457869	0.196617	0.190265					2.37106	0.125226	0.072299	0.428077	0.0267163	0.0154247	0.180877	0.0147982	0.00854372	0.186035	0.0095645	0.00552207
31	2		WT44			2015-06-12	LA				97	98	101.031	2.51196	0.420117	0.167247	0.192754
31	3		WT44			2015-06-26	LA	29.375	35.4		99	95	95.9596	2.27248	0.406246	0.178768	0.175085
32	1		WT45	M	WT	2015-05-29	MF			25.5	57	57	100	5.08661	1.26492	0.248676	0.258158					5.4434	1.02473	0.591628	1.27665	0.131378	0.0758514	0.236934	0.0196876	0.0113666	0.251402	0.0217587	0.0125624
32	2		WT45			2015-06-05	LA				64	61	95.3125	4.64476	1.15153	0.24792	0.268982
32	3		WT45			2015-06-25	LA	39.95	48.8		56	56	100	6.59883	1.4135	0.214205	0.227067
33	1		WT46	M	WT	2015-06-12	LA			20.1	80	79	98.75	3.74393	0.643539	0.171889	0.193716					4.26878	0.466344	0.269244	0.665757	0.171416	0.0989671	0.156358	0.0367228	0.0212019	0.162941	0.0406817	0.0234876
33	2		WT46			2015-06-25	LA				74	76	102.703	4.63549	0.847199	0.182764	0.178288
33	3		WT46			2015-07-08	MF	18.8	75.8		74	73	98.6486	4.42692	0.506534	0.114421	0.116818
34	1		WT47	F	WT	2015-06-16	MF			22.2	51	56	109.804	2.42182	0.749506	0.309481	0.390536					2.69336	0.421951	0.243614	0.722653	0.0493726	0.0285053	0.274179	0.0562041	0.0324495	0.313743	0.0905058	0.0522535
34	2		WT47			2015-07-02	LA				49	55	112.245	3.17947	0.665673	0.209366	0.213959
34	3		WT47			2015-07-10	LA	17.625	28.4		62	65	104.839	2.47878	0.752778	0.303689	0.336734
35	1		WT48	F	WT	2015-06-24	MF			22.8	63	65	103.175	2.7653	0.409462	0.148071	0.158716					2.80659	0.345528	0.199491	0.443779	0.0339433	0.0195972	0.160155	0.0280291	0.0161826	0.179103	0.0416009	0.0240183
35	2		WT48			2015-07-02	MF				69	64	92.7536	3.1709	0.44454	0.140194	0.151628
35	3		WT48			2015-07-09	MF	7.97278	84.2		71	67	94.3662	2.48355	0.477336	0.192199	0.226965
36	1		WT49	M	WT	2015-06-25	MF			20.5	60	57	95	3.95415	0.138602	0.0350524	0.0413355					3.57028	0.657298	0.379491	0.1767	0.0474645	0.0274036	0.050269	0.0131836	0.00761155	0.0756069	0.0433161	0.0250086
36	2		WT49			2015-07-06	LA				62	60	96.7742	2.81132	0.161626	0.0574913	0.124292
36	3		WT49					24.675			60	56	93.3333	3.94538	0.229871	0.0582632	0.0611927
37	1		WT50	F	WT	2015-06-26	MF			18.6	75	75	100	2.51176	0.57744	0.229894	0.279596					2.74667	0.246409	0.142264	0.563728	0.0606175	0.0349975	0.205885	0.0236851	0.0136746	0.30515	0.075942	0.0438451
37	2		WT50			2015-07-06	MF				73	71	97.2603	3.00316	0.616315	0.205222	0.245281
37	3		WT50				MF	5.875	47		73	71	97.2603	2.72507	0.497429	0.182538	0.390573
38	1		WT51	M	WT	2015-07-17	MF			24.8	69	64	92.7536	2.98096	0.773547	0.259496	0.271329					3.25272	0.301778	0.174231	0.743247	0.0303666	0.0175322	0.230021	0.0266021	0.0153587	0.237539	0.0339951	0.0196271
38	2		WT51			2015-08-28	MF				73	71	97.2603	3.57749	0.74338	0.207794	0.203343
38	3		WT51			2015-09-25	MF	34.0319	79		71	71	100	3.19971	0.712814	0.222775	0.237944
40	1		WT53	M	WT	2015-07-23	MF	30.456			53	52	98.1132	6.73112	0.800898	0.118984	0.143395					6.27629	0.417932	0.241293	0.913187	0.145071	0.083757	0.146826	0.0323113	0.0186549	0.168854	0.032291	0.0186432
40	2		WT53			2015-07-30	MF				55	53	96.3636	6.18857	0.861678	0.139237	0.157991
40	3		WT53			2015-08-06	MF				65	61	93.8462	5.90918	1.07698	0.182256	0.205176
41	1		WT02	F	WT	2015-07-16	MF	22.56			95	93	97.8947	2.16166	0.478918	0.221551	0.698001					2.06387	0.0939454	0.0542394	0.37833	0.0932638	0.0538459	0.18265	0.0390908	0.0225691	0.382317	0.274019	0.158205
41	2		WT02			2015-07-23	MF				94	92	97.8723	2.05565	0.294724	0.143372	0.24302
41	3		WT02			2015-07-30	MF				92	91	98.913	1.97431	0.361348	0.183025	0.20593
42	1		WT54	M	WT	2016-02-17	MF	27.7509	20.5	22.5	43	50	116.279	0.973743	0.37142	0.381436	0.70822					1.56178	0.626131	0.361497	0.412236	0.0699121	0.0403637	0.293217	0.111637	0.0644536	0.546757	0.337437	0.194819
42	2		WT54			2016-03-03	MF				47	41	87.234	1.49153	0.492962	0.330508	0.773128
42	3		WT54			2016-03-23	MF				47	43	91.4894	2.22008	0.372326	0.167708	0.158925
44	1		WT55	F	WT	2016-02-22	MF	19.9526	24.5		38	39	102.632	1.67	0.2	0.11976	0.0893011					1.69333	0.0680686	0.0392994	0.31	0.101489	0.0585947	0.182323	0.0555781	0.032088	0.173818	0.0775655	0.0447825
44	2		WT55			2016-03-07	MF				51	46	90.1961	1.64	0.33	0.20122	0.190405
44	3		WT55			2016-03-28	MF				55	61	110.909	1.77	0.4	0.225989	0.241749
46*	1		WT56	M	WT	2016-06-22	JK	30.6135	92	23.7	40	65	162.5	5.52617	1.52216	0.275446	0.284768					5.52617						0.275446
47	1		WT57	M	WT	2016-08-01	JK	25.7865	51	21.5	50	52	104	4.4121	0.380825	0.0863138	0.08492					4.75039	0.31878	0.184048	0.418618	0.066763	0.0385456	0.0878979	0.00966071	0.00557761	0.0948047	0.00896655	0.00517684
47	2		WT57			2016-08-15	JK				49	50	102.041	4.79386	0.379325	0.0791271	0.102415
47	3		WT57			2016-08-26	JK				50	52	104	5.0452	0.495704	0.0982528	0.0970792
48	1		WT58	F	WT	2016-08-04	JK	19.4351	26.5	15	57	56	98.2456	1.25421	0.122022	0.09729	0.0922396					1.26804	0.202354	0.116829	0.156432	0.0329597	0.0190293	0.126758	0.0420834	0.0242968	0.149457	0.0774743	0.0447298
48	2		WT58			2016-08-11	JK				57	57	100	1.47696	0.159555	0.10803	0.11851
48	3		WT58			2016-08-25	JK				57	56	98.2456	1.07296	0.187719	0.174955	0.237621
49	1		WT59	F	WT	2016-08-04	JK	21.8486	20.3	19	52	50	96.1538	2.97723	0.84599	0.284154	0.282494					3.40198	0.373233	0.215486	0.834527	0.205657	0.118736	0.248298	0.0683236	0.0394467	0.244604	0.0697859	0.0402909
49	2		WT59			2016-08-11	JK				52	52	100	3.5512	1.03421	0.29123	0.28725
49	3		WT59			2016-08-22	JK				50	51	102	3.67752	0.623378	0.169511	0.164069
50	1		WT60	F	WT	2017-04-20	JK	13.7309	52	19.7	56	56	100	1.1622	0.323028	0.277946	0.452616					1.73452	0.575556	0.332297	0.267989	0.0477161	0.0275489	0.173791	0.0921218	0.0531865	0.262828	0.17943	0.103594
50	2		WT60			2017-05-02	JK				56	55	98.2143	1.72812	0.242673	0.140426	0.239912
50	3		WT60			2017-05-09	JK				50	51	102	2.31326	0.238266	0.103	0.095957
51	1		WT61	F	WT	2017-05-04	MYS	12.1068	67.4	17.5	55	53	96.3636	1.21657	0.459066	0.377343	0.400123					1.28987	0.318261	0.183748	0.446381	0.0154984	0.00894798	0.358502	0.0756096	0.0436532	0.42029	0.0276337	0.0159543
51	2		WT61			2017-05-11	MYS				54	55	101.852	1.63839	0.450972	0.275254	0.40896
51	3		WT61			2017-05-18	MYS				55	55	100	1.01465	0.429106	0.42291	0.451788
52	1		WT62	M	WT	2017-05-11	JK	30.6361	14	24	40	39	97.5	3.13063	0.798779	0.25515	0.220139					3.06471	0.068049	0.0392881	0.739819	0.0532118	0.0307218	0.241233	0.0122302	0.0070611	0.241603	0.0294479	0.0170018
52	2		WT62			2017-05-18	JK				46	41	89.1304	3.06879	0.725315	0.236352	0.229494
52	3		WT62			2017-05-25	JK				39	41	105.128	2.99471	0.695363	0.232197	0.275174
53*	1		WT63	F	WT	2017-05-23	MYS	18.0126	68	19.6	57	57	100	2.84228	0.440269	0.1549	0.197352					2.84228		0	0.440269			0.1549			0.197352
54	1		WT64	F	WT	2017-05-23	MYS	26.945	24	19	49	57	116.327	1.96896	0.153841	0.0781331	0.114995					1.80108	0.259716	0.149947	0.248786	0.0965908	0.0557667	0.140395	0.0545133	0.0314733	0.325808	0.270744	0.156314
54	2		WT64			2017-05-30	JK				54	57	105.556	1.93234	0.346942	0.179545	0.23129
54	3		WT64			2017-06-06	MYS				34	57	167.647	1.50193	0.245574	0.163506	0.631141
55	1		WT65	M	WT	2017-05-24	JK	24.2874	72	21.4	52	53	101.923	7.08317	1.49636	0.211256	0.230187					6.92765	0.833688	0.48133	1.45672	0.0474848	0.0274153	0.211923	0.0207128	0.0119585	0.224773	0.0192321	0.0111036
55	2		WT65			2017-05-31	JK				53	49	92.4528	7.67263	1.46971	0.191552	0.203414
55	3		WT65			2017-06-07	JK				51	49	96.0784	6.02716	1.40409	0.232961	0.240717

## Sheet: summary stats
	Descriptive Statistics for the sample	Sweat chloride (mmol/l)	Mac duct Vol (uL)	Arm circ. (cm)	n glands MCh	n glands Cktl	all tests Mav	all tests Cav	all tests Cav/M	female M sweat	male M sweat		Female Mav			female gland numbers	MCh	Cktl
																Mean	67.4242	70.0303
	Mean	21.765	50.0693	21.5941	63.3862	64.4828	3.14003	0.564293	0.193486	2.50609	4.37062		Mean	2.50609		Standard Error	2.91224	3.3483
	Standard Error	1.45205	3.48527	0.53719	1.44285	1.59501	0.212024	0.0432909	0.00996328	0.16634	0.392545		Standard Error	0.16634		Median	63	65
	Median	19.9638	48.8	21.5	60	60	2.77728	0.456525	0.182144	2.34927	4.16679		Median	2.34927		Mode	75	56
	Standard Deviation	9.84826	22.8545	3.13233	17.3742	19.2065	1.49923	0.303037	0.070451	0.955551	1.6185		Mode	#N/A		Standard Deviation	16.7295	19.2345
	Sample Variance	96.9883	522.327	9.81148	301.864	368.89	2.2477	0.0918312	0.00496335	0.913077	2.61955		Standard Deviation	0.955551		Sample Variance	279.877	369.968		t-Test: Two-Sample Assuming Equal Variances
	Kurtosis	1.73427	-0.918261	1.18645	-0.46884	-0.135188	0.656469	0.909426	0.0840806	-0.102708	-0.622056		Sample Variance	0.913077		Kurtosis	-1.30419	-0.489331
	Skewness	1.1137	0.259072	0.600758	0.170113	0.502137	1.01535	1.00064	0.381935	0.723792	0.326272		Kurtosis	-0.102708		Skewness	0.123033	0.487727		female gland numbers	MCh	Cktl
	Range	45.0848	84.52	16	84	94	6.20709	1.33814	0.311766	3.48251	5.83636		Skewness	0.723792		Range	57	77		Mean	67.4242	70.0303
	Minimum	5.875	9.48	15	22	22	1.19106	0.118579	0.050269	1.19106	1.56178		Range	3.48251		Minimum	38	39		Variance	279.877	369.968
	Maximum	50.9598	94	31	106	116	7.39815	1.45672	0.362035	4.67357	7.39815		Minimum	1.19106		Maximum	95	116		Observations	33	33
	Count	46	43	34	145	145	50	49	50	33	17		Maximum	4.67357		Sum	2225	2311		Pooled Variance	324.922
													Sum	82.7009		Count	33	33		Hypothesized Mean Difference	0
													Count	33						df	64
																Male gland numbers	MCh	Cktl		t Stat	-0.587268
																Mean	52.2941	53.1765		P(T<=t) one-tail	0.279545
																Standard Error	3.62463	3.51283		t Critical one-tail	1.66901
																Median	51	52		P(T<=t) two-tail	0.55909
																Mode	40	39		t Critical two-tail	1.99773
																Standard Deviation	14.9448	14.4838
																Sample Variance	223.346	209.779
																Kurtosis	-0.0220815	0.582857		t-Test: Two-Sample Assuming Unequal Variances
																Skewness	0.158808	0.0393508
																Range	58	58		matched arm circumference	female	male
																Minimum	22	22		Mean	22.64	23.1818
																Maximum	80	80		Variance	2.03822	4.33364
																Sum	889	904		Observations	10	11
																Count	17	17		Hypothesized Mean Difference	0
																				df	18
																t-Test: Two-Sample Assuming Unequal Variances				t Stat	-0.700777
																Sex difference in Gland number	Female	Male		P(T<=t) one-tail	0.246201
																Mean	67.4242	52.2941		t Critical one-tail	1.73406
																Variance	279.877	223.346		P(T<=t) two-tail	0.492403
																Observations	33	17		t Critical two-tail	2.10092
																Hypothesized Mean Difference	0
																df	36			t-Test: Two-Sample Assuming Unequal Variances
																t Stat	3.25405
																P(T<=t) one-tail	0.00123881			M-rate with similar arm size	female	male
																t Critical one-tail	1.6883			Mean	2.53216	4.09748
																P(T<=t) two-tail	0.00247761			Variance	0.448053	2.3238
																t Critical two-tail	2.02809			Observations	10	11
																				Hypothesized Mean Difference	0
																				df	14
																				t Stat	-3.09336
																				P(T<=t) one-tail	0.0039682
																				t Critical one-tail	1.76131
																				P(T<=t) two-tail	0.00793641
																				t Critical two-tail	2.14479
																				t-Test: Two-Sample Assuming Unequal Variances
																				Arm circumference by sex	female	male
																				Mean	20.3727	23.8333
																				Variance	6.25827	9.03333
																				Observations	22	12
																				Hypothesized Mean Difference	0
																				df	19
																				t Stat	-3.39791
																				P(T<=t) one-tail	0.00150936
																				t Critical one-tail	1.72913
																				P(T<=t) two-tail	0.00301872
																				t Critical two-tail	2.09302
