# Supplementary material for: Variation in CFTR-dependent ‘β-sweating’ among healthy adults
Source: PLoS One. 2022 Mar 21;17(3):e0265432. doi: 10.1371/journal.pone.0265432 (PMC8936459; doi:10.1371/journal.pone.0265432)
Supplement: S3 File — (XLSX) [file pone.0265432.s003.xlsx]

## Sheet: Data for Fig 3
Count	Subejct #	Sex	n glands MCh	n glands Cktl	Mav	SEM	Cav	SEM	Cav/Mav	SEM	% WT mean
1	2	M	48.6667	46.3333	3.13242	0.123011	0.613664	0.0191324	0.196936	0.0134434	101.794
2	3	M	63.3333	59.3333	2.53956	0.192162	0.247821	0.00676317	0.0987513	0.00800148	51.0435
3	4	F	59.6667	55	1.40354	0.102321	0.245804	0.005009	0.177415	0.0157567	91.7041
4	5	F	64.3333	60	1.35463	0.150353	0.456525	0.0717365	0.334262	0.017517	172.776
5	7	F	77	74.3333	2.33809	0.297067	0.186838	0.0411762	0.0833209	0.0222924	43.0677
6	8**	F	85.5	87.5	2.57451	0.0931608	0.599466		0.233		120.435
7	9	M	71	85	5.60349	0.274238	0.933637	0.0392681	0.167815	0.0134459	86.7417
8	10	F	75.3333	69.3333	2.10415	0.115858	0.311607	0.0156139	0.148478	0.00637886	76.7465
9	11	F	41.3333	42.3333	4.56194	0.227935	0.806351	0.0923223	0.174406	0.0163021	90.1485
10	12	F	99.6667	111	2.34927	0.210776	0.540916	0.0551663	0.23314	0.03006	120.508
11	13	F	56	53.3333	2.65512	0.22465	0.421506	0.00802396	0.160625	0.0111869	83.0255
12	14	F	87.3333	105.333	3.66145	0.189246	0.552632	0.0124409	0.151604	0.0073781	78.3623
13	15	F	77.6667	76.3333	1.96386	0.242803	0.708399	0.300111	0.362035	0.149712	187.132									Bin	Frequency
14	16	F	83.6667	86.3333	3.74556	0.106526	0.494095	0.0481134	0.131656	0.0106343	68.0515									0	0
15	17	F	74	79.6667	1.92834	0.127461	0.375419	0.0135221	0.196759	0.016716	101.703									20	0
16	18	F	49	48.6667	4.67357	0.593243	1.3042	0.140217	0.283978	0.030113	146.785									40	2
17	19	F	56	55	2.33518	0.0842279	0.426041	0.0414637	0.181964	0.0136462	94.0555									60	4
18	20	M	23.6667	24	7.39815	0.921642	1.01483	0.124882	0.145646	0.0344374	75.2827									80	8
19	21	M	39.6667	42	3.68641	0.423995	0.398414	0.144154	0.102114	0.0284249	52.7817									100	14
20	22	M	50.6667	46.3333	4.16679	0.577389	0.83993	0.0641123	0.205821	0.0164547	106.387			WT Cav/Mav basic stats						120	7
21	23	M	39	38	3.1315	0.488699	0.804401	0.0641912	0.268438	0.0440592	138.753									140	7
22	24	F	70.6667	69.6667	1.68893	0.167675	0.118579	0.0394904	0.067172	0.0154116	34.7205			Mean	0.193465					160	5
23	25	F	83.6667	84.3333	3.35084	0.140352	0.53531	0.0599282	0.159275	0.0140335	82.3274			Standard Error	0.00996446					180	1
24	26	F	87.3333	95.6667	2.74797	0.324353	0.406121	0.0264446	0.14955	0.00777286	77.301			Median	0.182144					200	2
25	27	F	71	71.3333	1.70515	0.126837	0.375033	0.0202543	0.222773	0.0223512	115.149			Mode	#N/A					220	0
26	28	F	73	91	1.19106	0.397669	0.268815	0.0502647	0.286058	0.105226	147.861			Standard Deviation	0.0704594					More	0
27	29	F	68.3333	68.3333	4.37635	0.294239	0.836258	0.107863	0.190018	0.0142642	98.2183			Sample Variance	0.00496452
28	30	F	75.3333	72.6667	3.27875	0.24258	0.783872	0.0129097	0.241422	0.0159749	124.789			Kurtosis	0.0830793
29	31	F	95	95	2.37106	0.072299	0.428077	0.0154247	0.180877	0.00854372	93.4934			Skewness	0.382682
30	32	M	59	58	5.4434	0.591628	1.27665	0.0758514	0.236934	0.0113666	122.468			Range	0.311766
31	33	M	76	76	4.26878	0.269244	0.665757	0.0989671	0.156358	0.0212019	80.8197			Minimum	0.050269
32	34	F	54	58.6667	2.69336	0.243614	0.722653	0.0285053	0.274179	0.0324495	141.72			Maximum	0.362035
33	35	F	67.6667	65.3333	2.80659	0.199491	0.443779	0.0195972	0.160155	0.0161826	82.7822			Sum	9.67327
34	36	M	60.6667	57.6667	3.57028	0.379491	0.1767	0.0274036	0.050269	0.00761155	25.9835			Count	50
35	37	F	73.6667	72.3333	2.74667	0.142264	0.563728	0.0349975	0.205885	0.0136746	106.42
36	38	M	71	68.6667	3.25272	0.174231	0.743247	0.0175322	0.230021	0.0153587	118.896
37	40	M	57.6667	55.3333	6.27629	0.241293	0.913187	0.083757	0.146826	0.0186549	75.8927
38	41	F	93.6667	92	2.06387	0.0542394	0.37833	0.0538459	0.18265	0.0225691	94.4097																							0.193465
39	42	M	45.6667	44.6667	1.56178	0.361497	0.412236	0.0403637	0.293217	0.0644536	151.561
40	44	F	48	48.6667	1.69333	0.0392994	0.31	0.0585947	0.182323	0.032088	94.2408																				Bin	Frequency
41	46*	M	40	65					0.275446		142.375																			0	0	0
42	47	M	49.6667	51.3333	4.75039	0.184048	0.418618	0.0385456	0.0878979	0.00557761	45.4335																			15	15	0
43	48	F	57	56.3333	1.26804	0.116829	0.156432	0.0190293	0.126758	0.0242968	65.5199																			30	30	1
44	49	F	51.3333	51	3.40198	0.215486	0.834527	0.118736	0.248298	0.0394467	128.343																			45	45	3
45	50	F	54	54	1.73452	0.332297	0.267989	0.0275489	0.173791	0.0531865	89.8306																			60	60	2
46	51	F	54.6667	54.3333	1.28987	0.183748	0.446381	0.00894798	0.358502	0.0436532	185.306																			75	75	8
47	52	M	41.6667	40.3333	3.06471	0.0392881	0.739819	0.0307218	0.241233	0.0070611	124.691																			90	90	13
48	53*	F	57	57	2.84228	0	0.440269		0.1549		80.0663																			105	105	6
49	54	F	45.6667	57	1.80108	0.149947	0.248786	0.0557667	0.140395	0.0314733	72.5685																			120	120	7
50	55	M	52	50.3333	6.92765	0.48133	1.45672	0.0274153	0.211923	0.0119585	109.541																			135	135	4
																														150	150	3
																														165	165	1
																														180	180	2
																														195	195	0			50
																															More	0
																																50
