# Supplementary material for: Variation in CFTR-dependent ‘β-sweating’ among healthy adults
Source: PLoS One. 2022 Mar 21;17(3):e0265432. doi: 10.1371/journal.pone.0265432 (PMC8936459; doi:10.1371/journal.pone.0265432)
Supplement: S4 File — (XLSX) [file pone.0265432.s004.xlsx]

## Sheet: Data for Fig. 4 (no ID)
	Subejct #	ID/#	Sex	Operator	Sweat Chloride	Subejct #	Macroduct Voume (uL)	Mav
1	5	WT19	F	LA	22.9819	5	56.2	2.86515
2	7	WT20	F	LA	24.3142	7	36	3.05451
3	9	WT22	M	LA	10.2142	9	48.8	3.92928		Sweat Chloride (mmol/L) all data				Bin	Frequency
4	10	WT23	F	LA	13.4339	10	48.8	2.83173						0	0
5	11	WT24	F	LA	20.8724	11	32	3.06438		Mean	21.765			5	0
6	12	WT25	F	MF	15.9874	12	9.48	2.66245		Standard Error	1.45205			10	3
7	13	WT26	F	MF	9.32598	13	47.2	2.77464		Median	19.9638			15	7
8	14	WT27	F	MF	17.9858	14	87	3.11324		Mode	#N/A			20	14
9	15	WT28	F	MF	20.2063	15	34	2.71597		Standard Deviation	9.84826			25	9
10	16	WT29	F	LA	17.7638	16	53.8	3.51812		Sample Variance	96.9883			30	5
11	17	WT30	F	LA	16.3205	17	39.2	3.04457		Kurtosis	1.73427			35	4
12	18	WT31	F	LA	15.7654	18	84	4.29593		Skewness	1.1137			40	2
13	19	WT32	F	MF	18.985	19	78.6	4.12393		Range	45.0848			45	0
14	20	WT33	M	LA	19.7622	20	19.7	5.09726		Minimum	5.875			50	0
15	21	WT34	M	MF	26.5346	21	64.2	4.17229		Maximum	50.9598			55	2
16	22	WT35	M	MF	50.9598	22	66	3.24606		Sum	1001.19			60	0
17	23	WT36	M	LA	36.9709	23	38	2.57401		Count	46			More	0
18	24	WT37	F	MF	10.575	24	52	2.30402
19	25	WT38	F	LA	10.8803	25	35.2	2.32783
20	26	WT39	F	MF	21.6496	26	78	1.46072		Female SC data
21	27	WT40	F	LA	19.975	27	35.6	2.32438
22	28	WT41	F	MF	10.3252	28	45	2.96187		Mean	18.3794
23	29	WT42	F	LA	50.525	29	49.6	3.58139		Standard Error	1.45768
24	30	WT43	F	LA	16.45	30	94	3.63018		Median	17.9858
25	31	WT44	F	LA	29.375	31	35.4	3.71976		Mode	#N/A
26	32	WT45	M	MF	39.95	32	48.8	3.75078		Standard Deviation	8.116
27	33	WT46	M	LA	18.8	33	75.8	2.97702		Sample Variance	65.8695
28	34	WT47	F	MF	17.625	34	28.4	3.04709		Kurtosis	7.43846
29	35	WT48	F	MF	7.97278	35	84.2	3.07707		Skewness	1.99305
30	36	WT49	M	MF	24.675	36		3.14896		Range	44.65
31	37	WT50	F	MF	5.875	37	47	4.07461		Minimum	5.875
32	38	WT51	M	MF	34.0319	38	79	3.95791		Maximum	50.525		t-Test: Two-Sample Assuming Unequal Variances
33	40	WT53	M	MF	30.456	40		3.28884		Sum	569.762
34	41	WT02	F	MF	22.56	41		1.6018		Count	31			Female	Male
35	42	WT54	M	MF	27.7509	42	20.5	2.35195					Mean	18.3794	28.7619
36	44	WT55	F	MF	19.9526	44	24.5	2.44544					Variance	65.8695	92.7647
37	46	WT56	M	JK	30.6135		92						Observations	31	15
38	47	WT57	M	JK	25.7865	47	51	2.88118		Male SC data			Hypothesized Mean Difference	0
39	48	WT58	F	JK	19.4351	48	26.5	1.79788					df	24
40	49	WT59	F	JK	21.8486	49	20.3	1.78533		Mean	28.7619		t Stat	-3.60184
41	50	WT60	F	JK	13.7309	50	52	1.83647		Standard Error	2.48683		P(T<=t) one-tail	0.000715512
42	51	WT61	F	MYS	12.1068	51	67.4	2.39649		Median	27.7509		t Critical one-tail	1.71088
43	52	WT62	M	JK	30.6361	52	14	2.64729		Mode	#N/A	92	P(T<=t) two-tail	0.00143102
44	53	WT63	F	MYS	18.0126	53	68	2.84228		Standard Deviation	9.63144		t Critical two-tail	2.0639
45	54	WT64	F	MYS	26.945	54	24	4.52606		Sample Variance	92.7647
46	55	WT65	M	JK	24.2874	55	72	7.08317		Kurtosis	1.33056
										Skewness	0.439189
										Range	40.7457
										Minimum	10.2142
										Maximum	50.9598
										Sum	431.429
										Count	15
						2	0.196936	3.13242
						2
						2
						3	0.0987513	2.53956
						3
						3
						4	0.177415	1.40354
						4
						4

## Sheet: Volumes and rates by sex
	Subejct #	ID/#	Sex	Operator	Sweat Chloride	Subejct #	Macroduct Voume (uL)	Mav
1	5	WT19	F	LA	22.9819	5	56.2	2.86515
2	7	WT20	F	LA	24.3142	7	36	3.05451
3	9	WT22	M	LA	10.2142	9	48.8	3.92928			female sweat volume Macroduct									Female MCh gland sweat rate
4	10	WT23	F	LA	13.4339	10	48.8	2.83173
5	11	WT24	F	LA	20.8724	11	32	3.06438			Mean	49.1127								Mean	2.45535
6	12	WT25	F	MF	15.9874	12	9.48	2.66245			Standard Error	4.06008								Standard Error	0.162215
7	13	WT26	F	MF	9.32598	13	47.2	2.77464			Median	47.1								Median	2.31474
8	14	WT27	F	MF	17.9858	14	87	3.11324			Mode	52								Mode	#N/A
9	15	WT28	F	MF	20.2063	15	34	2.71597			Standard Deviation	22.238								Standard Deviation	0.903176
10	16	WT29	F	LA	17.7638	16	53.8	3.51812			Sample Variance	494.527								Sample Variance	0.815728
11	17	WT30	F	LA	16.3205	17	39.2	3.04457			Kurtosis	-0.655332								Kurtosis	0.417911
12	18	WT31	F	LA	15.7654	18	84	4.29593			Skewness	0.459277								Skewness	0.738998
13	19	WT32	F	MF	18.985	19	78.6	4.12393			Range	84.52								Range	3.78764
14	20	WT33	M	LA	19.7622	20	19.7	5.09726			Minimum	9.48								Minimum	0.980322
15	21	WT34	M	MF	26.5346	21	64.2	4.17229			Maximum	94								Maximum	4.76796
16	22	WT35	M	MF	50.9598	22	66	3.24606			Sum	1473.38								Sum	76.1159
17	23	WT36	M	LA	36.9709	23	38	2.57401			Count	30								Count	31
18	24	WT37	F	MF	10.575	24	52	2.30402							Macroduct volumes not significantly different								Sweat rates by gland differ by sex
19	25	WT38	F	LA	10.8803	25	35.2	2.32783							t-Test: Two-Sample Assuming Unequal Variances								t-Test: Two-Sample Assuming Unequal Variances
20	26	WT39	F	MF	21.6496	26	78	1.46072			male sweat volume Macroduct									Male MCh gland sweat rate
21	27	WT40	F	LA	19.975	27	35.6	2.32438								Variable 1	Variable 2							female	male
22	28	WT41	F	MF	10.3252	28	45	2.96187			Mean	53.0615			Mean	49.1127	53.0615			Mean	4.73685		Mean	2.45535	4.73685
23	29	WT42	F	LA	50.525	29	49.6	3.58139			Standard Error	6.85128			Variance	494.527	610.221			Standard Error	0.356191		Variance	0.815728	1.77621
24	30	WT43	F	LA	16.45	30	94	3.63018			Median	51			Observations	30	13			Median	4.42591		Observations	31	14
25	31	WT44	F	LA	29.375	31	35.4	3.71976			Mode	48.8			Hypothesized Mean Difference	0				Mode	#N/A		Hypothesized Mean Difference	0
26	32	WT45	M	MF	39.95	32	48.8	3.75078			Standard Deviation	24.7026			df	21				Standard Deviation	1.33274		df	19
27	33	WT46	M	LA	18.8	33	75.8	2.97702			Sample Variance	610.221			t Stat	-0.495844				Sample Variance	1.77621		t Stat	-5.82924
28	34	WT47	F	MF	17.625	34	28.4	3.04709			Kurtosis	-0.989507			P(T<=t) one-tail	0.312577				Kurtosis	-1.02859		P(T<=t) one-tail	6.46272e-06
29	35	WT48	F	MF	7.97278	35	84.2	3.07707			Skewness	-0.236822			t Critical one-tail	1.72074				Skewness	-0.0617841		t Critical one-tail	1.72913
30	36	WT49	M	MF	24.675	36		3.14896			Range	78			P(T<=t) two-tail	0.625154				Range	4.16161		P(T<=t) two-tail	1.29254e-05
31	37	WT50	F	MF	5.875	37	47	4.07461			Minimum	14			t Critical two-tail	2.07961				Minimum	2.4212		t Critical two-tail	2.09302
32	38	WT51	M	MF	34.0319	38	79	3.95791			Maximum	92								Maximum	6.58281
33	40	WT53	M	MF	30.456	40		3.28884			Sum	689.8								Sum	66.316
34	41	WT02	F	MF	22.56	41		1.6018			Count	13								Count	14
35	42	WT54	M	MF	27.7509	42	20.5	2.35195
36	44	WT55	F	MF	19.9526	44	24.5	2.44544
37	46	WT56	M	JK	30.6135		92
38	47	WT57	M	JK	25.7865	47	51	2.88118
39	48	WT58	F	JK	19.4351	48	26.5	1.79788
40	49	WT59	F	JK	21.8486	49	20.3	1.78533
41	50	WT60	F	JK	13.7309	50	52	1.83647
42	51	WT61	F	MYS	12.1068	51	67.4	2.39649
43	52	WT62	M	JK	30.6361	52	14	2.64729
44	53	WT63	F	MYS	18.0126	53	68	2.84228
45	54	WT64	F	MYS	26.945	54	24	4.52606
46	55	WT65	M	JK	24.2874	55	72	7.08317
