# Supplementary material for: Variation in CFTR-dependent ‘β-sweating’ among healthy adults
Source: PLoS One. 2022 Mar 21;17(3):e0265432. doi: 10.1371/journal.pone.0265432 (PMC8936459; doi:10.1371/journal.pone.0265432)
Supplement: S5 File — (XLSX) [file pone.0265432.s005.xlsx]

## Sheet: Data for Fig. 4 (no ID)
	Subejct #	ID/#	Sex	Operator	Sweat Chloride	Subejct #	Macroduct Voume (uL)	Mav
1	5	WT19	F	LA	22.9819	5	56.2	2.86515
2	7	WT20	F	LA	24.3142	7	36	3.05451
3	9	WT22	M	LA	10.2142	9	48.8	3.92928		Sweat Chloride (mmol/L) all data				Bin	Frequency
4	10	WT23	F	LA	13.4339	10	48.8	2.83173						0	0
5	11	WT24	F	LA	20.8724	11	32	3.06438		Mean	21.765			5	0
6	12	WT25	F	MF	15.9874	12	9.48	2.66245		Standard Error	1.45205			10	3
7	13	WT26	F	MF	9.32598	13	47.2	2.77464		Median	19.9638			15	7
8	14	WT27	F	MF	17.9858	14	87	3.11324		Mode	#N/A			20	14
9	15	WT28	F	MF	20.2063	15	34	2.71597		Standard Deviation	9.84826			25	9
10	16	WT29	F	LA	17.7638	16	53.8	3.51812		Sample Variance	96.9883			30	5
11	17	WT30	F	LA	16.3205	17	39.2	3.04457		Kurtosis	1.73427			35	4
12	18	WT31	F	LA	15.7654	18	84	4.29593		Skewness	1.1137			40	2
13	19	WT32	F	MF	18.985	19	78.6	4.12393		Range	45.0848			45	0
14	20	WT33	M	LA	19.7622	20	19.7	5.09726		Minimum	5.875			50	0
15	21	WT34	M	MF	26.5346	21	64.2	4.17229		Maximum	50.9598			55	2
16	22	WT35	M	MF	50.9598	22	66	3.24606		Sum	1001.19			60	0
17	23	WT36	M	LA	36.9709	23	38	2.57401		Count	46			More	0
18	24	WT37	F	MF	10.575	24	52	2.30402
19	25	WT38	F	LA	10.8803	25	35.2	2.32783
20	26	WT39	F	MF	21.6496	26	78	1.46072		Female SC data
21	27	WT40	F	LA	19.975	27	35.6	2.32438
22	28	WT41	F	MF	10.3252	28	45	2.96187		Mean	18.3794
23	29	WT42	F	LA	50.525	29	49.6	3.58139		Standard Error	1.45768
24	30	WT43	F	LA	16.45	30	94	3.63018		Median	17.9858
25	31	WT44	F	LA	29.375	31	35.4	3.71976		Mode	#N/A
26	32	WT45	M	MF	39.95	32	48.8	3.75078		Standard Deviation	8.116
27	33	WT46	M	LA	18.8	33	75.8	2.97702		Sample Variance	65.8695
28	34	WT47	F	MF	17.625	34	28.4	3.04709		Kurtosis	7.43846
29	35	WT48	F	MF	7.97278	35	84.2	3.07707		Skewness	1.99305
30	36	WT49	M	MF	24.675	36		3.14896		Range	44.65
31	37	WT50	F	MF	5.875	37	47	4.07461		Minimum	5.875
32	38	WT51	M	MF	34.0319	38	79	3.95791		Maximum	50.525		t-Test: Two-Sample Assuming Unequal Variances
33	40	WT53	M	MF	30.456	40		3.28884		Sum	569.762
34	41	WT02	F	MF	22.56	41		1.6018		Count	31			Female	Male
35	42	WT54	M	MF	27.7509	42	20.5	2.35195					Mean	18.3794	28.7619
36	44	WT55	F	MF	19.9526	44	24.5	2.44544					Variance	65.8695	92.7647
37	46	WT56	M	JK	30.6135		92						Observations	31	15
38	47	WT57	M	JK	25.7865	47	51	2.88118		Male SC data			Hypothesized Mean Difference	0
39	48	WT58	F	JK	19.4351	48	26.5	1.79788					df	24
40	49	WT59	F	JK	21.8486	49	20.3	1.78533		Mean	28.7619		t Stat	-3.60184
41	50	WT60	F	JK	13.7309	50	52	1.83647		Standard Error	2.48683		P(T<=t) one-tail	0.000715512
42	51	WT61	F	MYS	12.1068	51	67.4	2.39649		Median	27.7509		t Critical one-tail	1.71088
43	52	WT62	M	JK	30.6361	52	14	2.64729		Mode	#N/A	92	P(T<=t) two-tail	0.00143102
44	53	WT63	F	MYS	18.0126	53	68	2.84228		Standard Deviation	9.63144		t Critical two-tail	2.0639
45	54	WT64	F	MYS	26.945	54	24	4.52606		Sample Variance	92.7647
46	55	WT65	M	JK	24.2874	55	72	7.08317		Kurtosis	1.33056
										Skewness	0.439189
										Range	40.7457
										Minimum	10.2142
										Maximum	50.9598
										Sum	431.429
										Count	15
						2	0.196936	3.13242
						2
						2
						3	0.0987513	2.53956
						3
						3
						4	0.177415	1.40354
						4
						4

## Sheet: Volumes and rates by sex
	Subejct #	ID/#	Sex	Operator	Sweat Chloride	Subejct #	Macroduct Voume (uL)	Mav
1	5	WT19	F	LA	22.9819	5	56.2	2.86515
2	7	WT20	F	LA	24.3142	7	36	3.05451
3	9	WT22	M	LA	10.2142	9	48.8	3.92928			female sweat volume Macroduct									Female MCh gland sweat rate
4	10	WT23	F	LA	13.4339	10	48.8	2.83173
5	11	WT24	F	LA	20.8724	11	32	3.06438			Mean	49.1127								Mean	2.45535
6	12	WT25	F	MF	15.9874	12	9.48	2.66245			Standard Error	4.06008								Standard Error	0.162215
7	13	WT26	F	MF	9.32598	13	47.2	2.77464			Median	47.1								Median	2.31474
8	14	WT27	F	MF	17.9858	14	87	3.11324			Mode	52								Mode	#N/A
9	15	WT28	F	MF	20.2063	15	34	2.71597			Standard Deviation	22.238								Standard Deviation	0.903176
10	16	WT29	F	LA	17.7638	16	53.8	3.51812			Sample Variance	494.527								Sample Variance	0.815728
11	17	WT30	F	LA	16.3205	17	39.2	3.04457			Kurtosis	-0.655332								Kurtosis	0.417911
12	18	WT31	F	LA	15.7654	18	84	4.29593			Skewness	0.459277								Skewness	0.738998
13	19	WT32	F	MF	18.985	19	78.6	4.12393			Range	84.52								Range	3.78764
14	20	WT33	M	LA	19.7622	20	19.7	5.09726			Minimum	9.48								Minimum	0.980322
15	21	WT34	M	MF	26.5346	21	64.2	4.17229			Maximum	94								Maximum	4.76796
16	22	WT35	M	MF	50.9598	22	66	3.24606			Sum	1473.38								Sum	76.1159
17	23	WT36	M	LA	36.9709	23	38	2.57401			Count	30								Count	31
18	24	WT37	F	MF	10.575	24	52	2.30402							Macroduct volumes not significantly different								Sweat rates by gland differ by sex
19	25	WT38	F	LA	10.8803	25	35.2	2.32783							t-Test: Two-Sample Assuming Unequal Variances								t-Test: Two-Sample Assuming Unequal Variances
20	26	WT39	F	MF	21.6496	26	78	1.46072			male sweat volume Macroduct									Male MCh gland sweat rate
21	27	WT40	F	LA	19.975	27	35.6	2.32438								Variable 1	Variable 2							female	male
22	28	WT41	F	MF	10.3252	28	45	2.96187			Mean	53.0615			Mean	49.1127	53.0615			Mean	4.73685		Mean	2.45535	4.73685
23	29	WT42	F	LA	50.525	29	49.6	3.58139			Standard Error	6.85128			Variance	494.527	610.221			Standard Error	0.356191		Variance	0.815728	1.77621
24	30	WT43	F	LA	16.45	30	94	3.63018			Median	51			Observations	30	13			Median	4.42591		Observations	31	14
25	31	WT44	F	LA	29.375	31	35.4	3.71976			Mode	48.8			Hypothesized Mean Difference	0				Mode	#N/A		Hypothesized Mean Difference	0
26	32	WT45	M	MF	39.95	32	48.8	3.75078			Standard Deviation	24.7026			df	21				Standard Deviation	1.33274		df	19
27	33	WT46	M	LA	18.8	33	75.8	2.97702			Sample Variance	610.221			t Stat	-0.495844				Sample Variance	1.77621		t Stat	-5.82924
28	34	WT47	F	MF	17.625	34	28.4	3.04709			Kurtosis	-0.989507			P(T<=t) one-tail	0.312577				Kurtosis	-1.02859		P(T<=t) one-tail	6.46272e-06
29	35	WT48	F	MF	7.97278	35	84.2	3.07707			Skewness	-0.236822			t Critical one-tail	1.72074				Skewness	-0.0617841		t Critical one-tail	1.72913
30	36	WT49	M	MF	24.675	36		3.14896			Range	78			P(T<=t) two-tail	0.625154				Range	4.16161		P(T<=t) two-tail	1.29254e-05
31	37	WT50	F	MF	5.875	37	47	4.07461			Minimum	14			t Critical two-tail	2.07961				Minimum	2.4212		t Critical two-tail	2.09302
32	38	WT51	M	MF	34.0319	38	79	3.95791			Maximum	92								Maximum	6.58281
33	40	WT53	M	MF	30.456	40		3.28884			Sum	689.8								Sum	66.316
34	41	WT02	F	MF	22.56	41		1.6018			Count	13								Count	14
35	42	WT54	M	MF	27.7509	42	20.5	2.35195
36	44	WT55	F	MF	19.9526	44	24.5	2.44544
37	46	WT56	M	JK	30.6135		92
38	47	WT57	M	JK	25.7865	47	51	2.88118
39	48	WT58	F	JK	19.4351	48	26.5	1.79788
40	49	WT59	F	JK	21.8486	49	20.3	1.78533
41	50	WT60	F	JK	13.7309	50	52	1.83647
42	51	WT61	F	MYS	12.1068	51	67.4	2.39649
43	52	WT62	M	JK	30.6361	52	14	2.64729
44	53	WT63	F	MYS	18.0126	53	68	2.84228
45	54	WT64	F	MYS	26.945	54	24	4.52606
46	55	WT65	M	JK	24.2874	55	72	7.08317

## Sheet: figure 4B
	Subj #	SC mmol/L	Cav/Mav (average x3)
1	5	22.9819	0.334262
2	7	24.3142	0.0833209
3	9	10.2142	0.167815
4	10	13.4339	0.148478
5	11	20.8724	0.175601
6	12	15.9874	0.23314
7	13	9.32598	0.160625
8	14	17.9858	0.151604
9	15	20.2063	0.362035
10	16	17.7638	0.131656
11	17	16.3205	0.196759
12	18	15.7654	0.283978
13	19	18.985	0.181964
14	20	19.7622	0.145646
15	21	26.5346	0.102114
16	22	50.9598	0.205821
17	23	36.9709	0.268438
18	24	10.575	0.067172			stats	sweat chloride			Bin	Frequency
19	25	10.8803	0.159275
20	26	21.6496	0.14955			Mean	21.765			0	0
21	27	19.975	0.222773			Standard Error	1.45205			5	0
22	28	10.3252	0.286058			Median	19.9638			10	3
23	29	50.525	0.190018			Mode	#N/A			15	7
24	30	16.45	0.241422			Standard Deviation	9.84826			20	14
25	31	29.375	0.180877			Sample Variance	96.9883			25	9
26	32	39.95	0.236934			Kurtosis	1.73427			30	5
27	33	18.8	0.156358			Skewness	1.1137			35	4
28	34	17.625	0.274179			Range	45.0848			40	2
29	35	7.97278	0.160155			Minimum	5.875			45	0
30	36	24.675	0.050269			Maximum	50.9598			50	0
31	37	5.875	0.205885			Sum	1001.19			55	2
32	38	34.0319	0.230021			Count	46
33	40	30.456	0.146826
34	41	22.56	0.18265
35	42	27.7509	0.293217			stats	β/M			Bin	Frequency
36	44	19.9526	0.182323
37	47	25.7865	0.0878979			Mean	0.194964			0	0
38	48	19.4351	0.126758			Standard Error	0.0105937			0.05	0
39	49	21.8486	0.248298			Median	0.182144			0.1	4
40	50	13.7309	0.173791			Mode	#N/A			0.15	8
41	51	12.1068	0.358502			Standard Deviation	0.0718503			0.2	15
42	52	30.6361	0.241233			Sample Variance	0.00516246			0.25	10
43	54	26.945	0.140395			Kurtosis	0.00744119			0.3	6
44	55	24.2874	0.211923			Skewness	0.378629			0.35	1
45	46*	30.6135	0.275446			Range	0.311766			0.4	2
46	53*	18.0126	0.1549			Minimum	0.050269			More	0
						Maximum	0.362035
						Sum	8.96836
						Count	46
