# Supplementary material for: Variation in CFTR-dependent ‘β-sweating’ among healthy adults
Source: PLoS One. 2022 Mar 21;17(3):e0265432. doi: 10.1371/journal.pone.0265432 (PMC8936459; doi:10.1371/journal.pone.0265432)
Supplement: S6 File — (XLSX) [file pone.0265432.s006.xlsx]

## Sheet: arm size vs. sweat rates
															M All tests stats			C all tests stats
Subj #	ID/#	Sex	Arm Circ. (cm)	n glands MCh	n glands Cktl	n glands C/M (%)	Test 1 Av. MCh Rate	Test 1 Av. Cktl Rate	Cav./Mav. Ratio	C/M ratio gl by gl (Av.)					All tests Mav	M Std dev	M SEM	Cav	Std dev	SEM
48	WT58	F	15	57	56	98.2456	1.25421	0.122022	0.09729	0.0922396					1.26804	0.202354	0.116829	0.156432	0.0329597	0.0190293
51	WT61	F	17.5	55	53	96.3636	1.21657	0.459066	0.377343	0.400123					1.28987	0.318261	0.183748	0.446381	0.0154984	0.00894798
14	WT27	F	18	87	106	121.839	3.37187	0.559909	0.166053	0.170608					3.66145	0.327783	0.189246	0.552632	0.0215483	0.0124409									Arm Circumference Stats
27	WT40	F	18	61	62	101.639	1.56271	0.351227	0.224755	0.22335					1.70515	0.219688	0.126837	0.375033	0.0350814	0.0202543
25	WT38	F	18.5	89	90	101.124	3.07153	0.446433	0.145346	0.143753					3.35084	0.243097	0.140352	0.53531	0.103799	0.0599282									Mean	21.5941
37	WT50	F	18.6	75	75	100	2.51176	0.57744	0.229894	0.279596					2.74667	0.246409	0.142264	0.563728	0.0606175	0.0349975									Standard Error	0.53719
49	WT59	F	19	52	50	96.1538	2.97723	0.84599	0.284154	0.282494					3.40198	0.373233	0.215486	0.834527	0.205657	0.118736									Median	21.5
54	WT64	F	19	49	57	116.327	1.96896	0.153841	0.0781331	0.114995					1.80108	0.259716	0.149947	0.248786	0.0965908	0.0557667									Mode	18
26	WT39	F	19.2	93	99	106.452	2.34926	0.38097	0.162166	0.165165					2.74797	0.561796	0.324353	0.406121	0.0458033	0.0264446									Standard Deviation	3.13233
53*	WT63	F	19.6	57	57	100	2.84228	0.440269	0.1549	0.197352					2.84228		0	0.440269											Sample Variance	9.81148
15	WT28	F	19.7	82	79	96.3415	2.37954	0.471691	0.198227	0.186668					1.96386	0.420547	0.242803	0.708399	0.519808	0.300111									Kurtosis	1.18645
50	WT60	F	19.7	56	56	100	1.1622	0.323028	0.277946	0.452616					1.73452	0.575556	0.332297	0.267989	0.0477161	0.0275489									Skewness	0.600758
33	WT46	M	20.1	80	79	98.75	3.74393	0.643539	0.171889	0.193716					4.26878	0.466344	0.269244	0.665757	0.171416	0.0989671									Range	16
31	WT44	F	20.2	89	92	103.371	2.32874	0.457869	0.196617	0.190265					2.37106	0.125226	0.072299	0.428077	0.0267163	0.0154247									Minimum	15
36	WT49	M	20.5	60	57	95	3.95415	0.138602	0.0350524	0.0413355					3.57028	0.657298	0.379491	0.1767	0.0474645	0.0274036									Maximum	31
55	WT65	M	21.4	52	53	101.923	7.08317	1.49636	0.211256	0.230187					6.92765	0.833688	0.48133	1.45672	0.0474848	0.0274153									Sum	734.2
17	WT30	F	21.5	75	87	116	2.18008	0.357437	0.163956	0.155949					1.92834	0.22077	0.127461	0.375419	0.0234209	0.0135221									Count	34
47	WT57	M	21.5	50	52	104	4.4121	0.380825	0.0863138	0.08492					4.75039	0.31878	0.184048	0.418618	0.066763	0.0385456
30	WT43	F	22	79	78	98.7342	3.47518	0.806782	0.232156	0.257999					3.27875	0.420162	0.24258	0.783872	0.0223602	0.0129097									All test M-sweat av (nl/min/gland)
34	WT47	F	22.2	51	56	109.804	2.42182	0.749506	0.309481	0.390536					2.69336	0.421951	0.243614	0.722653	0.0493726	0.0285053
4	WT18	F	22.5	59	55	93.2203	1.2109	0.249128	0.205738	0.219969					1.40354	0.177225	0.102321	0.245804	0.00867584	0.005009									Mean	3.01747
42	WT54	M	22.5	43	50	116.279	0.973743	0.37142	0.381436	0.70822					1.56178	0.626131	0.361497	0.412236	0.0699121	0.0403637									Standard Error	0.222922
19	WT32	F	22.6	53	53	100	2.16768	0.36023	0.166183	0.162363					2.33518	0.145887	0.0842279	0.426041	0.0718172	0.0414637									Median	2.77728
35	WT48	F	22.8	63	65	103.175	2.7653	0.409462	0.148071	0.158716					2.80659	0.345528	0.199491	0.443779	0.0339433	0.0195972									Mode	#N/A
13	WT26	F	23	51	48	94.1176	2.57252	0.431857	0.167873	0.189408					2.65512	0.389106	0.22465	0.421506	0.0138979	0.00802396									Standard Deviation	1.29985
46*	WT56	M	23.7	40	65	162.5	5.52617	1.52216	0.275446	0.284768					5.52617														Sample Variance	1.68961
52	WT62	M	24	40	39	97.5	3.13063	0.798779	0.25515	0.220139					3.06471	0.068049	0.0392881	0.739819	0.0532118	0.0307218									Kurtosis	1.33214
10	WT23	F	24.1	80	79	98.75	1.87455	0.294059	0.156869	0.172632					2.10415	0.200672	0.115858	0.311607	0.0270441	0.0156139									Skewness	1.05188
38	WT51	M	24.8	69	64	92.7536	2.98096	0.773547	0.259496	0.271329					3.25272	0.301778	0.174231	0.743247	0.0303666	0.0175322									Range	5.65961
22	WT35	M	25	51	48	94.1176	5.08767	0.959892	0.18867	0.225472					4.16679	1.00007	0.577389	0.83993	0.111046	0.0641123									Minimum	1.26804
16	WT29	F	25.5	80	82	102.5	3.5883	0.494834	0.137902	0.132841					3.74556	0.184509	0.106526	0.494095	0.0833348	0.0481134									Maximum	6.92765
32	WT45	M	25.5	57	57	100	5.08661	1.26492	0.248676	0.258158					5.4434	1.02473	0.591628	1.27665	0.131378	0.0758514									Sum	102.594
3	WT17	M	26	68	61	89.7059	2.89692	0.239984	0.0828413	0.0754423					2.53956	0.332834	0.192162	0.247821	0.0117142	0.00676317									Count	34
21	WT34	M	31	41	42	102.439	4.26997	0.660651	0.15472	0.161678					3.68641	0.734381	0.423995	0.398414	0.249682	0.144154
																													All test β-sweat av (nl/min/gland)
																													Mean	0.532254
																													Standard Error	0.0499213
																													Median	0.440269
																													Mode	#N/A
																													Standard Deviation	0.286776
																													Sample Variance	0.0822404
																													Kurtosis	3.00061
																													Skewness	1.53838
																													Range	1.30029
																													Minimum	0.156432
																													Maximum	1.45672
																													Sum	17.5644
																													Count	33
