# Supplementary material for: Variation in CFTR-dependent ‘β-sweating’ among healthy adults
Source: PLoS One. 2022 Mar 21;17(3):e0265432. doi: 10.1371/journal.pone.0265432 (PMC8936459; doi:10.1371/journal.pone.0265432)
Supplement: S7 File — (XLSX) [file pone.0265432.s007.xlsx]

## Sheet: M & C sweat size matched
	Subj #	ID/#	Sex	Arm Circ. (cm)	n glands MCh	n glands Cktl	n glands C/M (%)	All tests Mav	M Std dev	M SEM	βav	Std dev	SEM	Cav/Mav (average x3)	Std Dev	SEM	Ave C/M GbG (av x3)	Std Dev	SEM
1	31	WT44	F	20.2	89	92	103.371	2.37106	0.125226	0.072299	0.428077	0.0267163	0.0154247	0.180877	0.0147982	0.00854372	0.186035	0.0095645	0.00552207		t-Test: Two-Sample Assuming Unequal Variances
2	17	WT30	F	21.5	75	87	116	1.92834	0.22077	0.127461	0.375419	0.0234209	0.0135221	0.196759	0.0289529	0.016716	0.190701	0.0310958	0.0179532
3	30	WT43	F	22	79	78	98.7342	3.27875	0.420162	0.24258	0.783872	0.0223602	0.0129097	0.241422	0.0276693	0.0159749	0.304868	0.0468305	0.0270376		arm circumference	female	male		stats on M-rates with similar arm size	female	male
4	34	WT47	F	22.2	51	56	109.804	2.69336	0.421951	0.243614	0.722653	0.0493726	0.0285053	0.274179	0.0562041	0.0324495	0.313743	0.0905058	0.0522535		Mean	22.64	22.9
5	4	WT18	F	22.5	59	55	93.2203	1.40354	0.177225	0.102321	0.245804	0.00867584	0.005009	0.177415	0.0272914	0.0157567	0.177453	0.0368226	0.0212596		Variance	2.03822	3.84444		Mean	0.461117	0.747742
6	19	WT32	F	22.6	53	53	100	2.33518	0.145887	0.0842279	0.426041	0.0718172	0.0414637	0.181964	0.0236359	0.0136462	0.174458	0.0176062	0.010165		Observations	10	10		Standard Error	0.0578408	0.13666
7	35	WT48	F	22.8	63	65	103.175	2.80659	0.345528	0.199491	0.443779	0.0339433	0.0195972	0.160155	0.0280291	0.0161826	0.179103	0.0416009	0.0240183		Hypothesized Mean Difference	0			Median	0.42066	0.739819
8	13	WT26	F	23	51	48	94.1176	2.65512	0.389106	0.22465	0.421506	0.0138979	0.00802396	0.160625	0.0193762	0.0111869	0.17581	0.0205531	0.0118664		df	16			Mode	#N/A	#N/A
9	10	WT23	F	24.1	80	79	98.75	2.10415	0.200672	0.115858	0.311607	0.0270441	0.0156139	0.148478	0.0110485	0.00637886	0.160318	0.0110063	0.00635451		t Stat	-0.338989			Standard Deviation	0.182909	0.409981
10	16	WT29	F	25.5	80	82	102.5	3.74556	0.184509	0.106526	0.494095	0.0833348	0.0481134	0.131656	0.0184191	0.0106343	0.133641	0.0175483	0.0101315		P(T<=t) one-tail	0.369513			Sample Variance	0.0334556	0.168084
11	33	WT46	M	20.1	80	79	98.75	4.26878	0.466344	0.269244	0.665757	0.171416	0.0989671	0.156358	0.0367228	0.0212019	0.162941	0.0406817	0.0234876		t Critical one-tail	1.74588			Kurtosis	0.383585	-0.193426
12	36	WT49	M	20.5	60	57	95	3.57028	0.657298	0.379491	0.1767	0.0474645	0.0274036	0.050269	0.0131836	0.00761155	0.0756069	0.0433161	0.0250086		P(T<=t) two-tail	0.739026			Skewness	1.10834	0.571226
13	55	WT65	M	21.4	52	53	101.923	6.92765	0.833688	0.48133	1.45672	0.0474848	0.0274153	0.211923	0.0207128	0.0119585	0.224773	0.0192321	0.0111036		t Critical two-tail	2.11991			Range	0.557654	1.28002
14	47	WT57	M	21.5	50	52	104	4.75039	0.31878	0.184048	0.418618	0.066763	0.0385456	0.0878979	0.00966071	0.00557761	0.0948047	0.00896655	0.00517684						Minimum	0.249128	0.1767
15	42	WT54	M	22.5	43	50	116.279	1.56178	0.626131	0.361497	0.412236	0.0699121	0.0403637	0.293217	0.111637	0.0644536	0.546757	0.337437	0.194819		t-Test: Two-Sample Assuming Unequal Variances				Maximum	0.806782	1.45672
16	46*	WT56	M	23.7	40	65	162.5	5.52617						0.275446											Sum	4.61117	6.72968
17	52	WT62	M	24	40	39	97.5	3.06471	0.068049	0.0392881	0.739819	0.0532118	0.0307218	0.241233	0.0122302	0.0070611	0.241603	0.0294479	0.0170018		Mav-rate with similar arm size	female	male		Count	10	9
18	38	WT51	M	24.8	69	64	92.7536	3.25272	0.301778	0.174231	0.743247	0.0303666	0.0175322	0.230021	0.0266021	0.0153587	0.237539	0.0339951	0.0196271		Mean	2.53216	4.25327
19	22	WT35	M	25	51	48	94.1176	4.16679	1.00007	0.577389	0.83993	0.111046	0.0641123	0.205821	0.0285004	0.0164547	0.266189	0.0572881	0.0330753		Variance	0.448053	2.28536
20	32	WT45	M	25.5	57	57	100	5.4434	1.02473	0.591628	1.27665	0.131378	0.0758514	0.236934	0.0196876	0.0113666	0.251402	0.0217587	0.0125624		Observations	10	10
																					Hypothesized Mean Difference	0
			Mean	22.64				2.53216			0.465285										df	12
			SD	1.42766				0.669368			0.167907										t Stat	-3.29196
			Mean	22.9				4.25327			0.747742										P(T<=t) one-tail	0.00321795
			SD	1.96073				1.51174			0.409981										t Critical one-tail	1.78229
																					P(T<=t) two-tail	0.0064359
																					t Critical two-tail	2.17881
																					t-Test: Two-Sample Assuming Unequal Variances
																					βav-rate with similar arm size	female	male
																					Mean	0.465285	0.747742
																					Variance	0.0281927	0.168084
																					Observations	10	9
																					Hypothesized Mean Difference	0
																					df	10
																					t Stat	-1.92655
																					P(T<=t) one-tail	0.0414531
																					t Critical one-tail	1.81246
																					P(T<=t) two-tail	0.0829063
																					t Critical two-tail	2.22814
																					Column1
																					Mean	0.780912
																					Standard Error	0.147086
																					Median	0.773547
																					Mode	#N/A
																					Standard Deviation	0.487829
																					Sample Variance	0.237978
																					Kurtosis	-1.15695
																					Skewness	0.35169
																					Range	1.38356
																					Minimum	0.138602
																					Maximum	1.52216
																					Sum	8.59003
																					Count	11
